# Supplementary material for: Assessment of Maternal–Fetal Redox Balance in Gestational Diabetes Mellitus: A Cross-Sectional Study
Source: J Clin Med. 2025 Oct 3;14(19):7003. doi: 10.3390/jcm14197003 (PMC12524906; doi:10.3390/jcm14197003)
Supplement: Supplementary file 1 [file jcm-14-07003-s001.zip]

Archive with 1 entries (1 files):
- jcm-3854151-supplementary.pdf
